# Supplementary material for: YOLO_Bolt: a lightweight network model for bolt detection
Source: Sci Rep. 2024 Jan 5;14:656. doi: 10.1038/s41598-023-50527-0 (PMC10770306; doi:10.1038/s41598-023-50527-0)
Supplement: Supplementary file 1 — Supplementary Information. [file 41598_2023_50527_MOESM1_ESM.zip]

Archive with 2 entries (1 files):
- original data/
- original data/comparision experiment.xlsx
