# Supplementary material for: YOLO_Bolt: a lightweight network model for bolt detection
Source: Sci Rep. 2024 Jan 5;14:656. doi: 10.1038/s41598-023-50527-0 (PMC10770306; doi:10.1038/s41598-023-50527-0)
Supplement: Supplementary file 1 — Supplementary Information. [file 41598_2023_50527_MOESM1_ESM.zip › original data/comparision experiment.xlsx]

## Sheet: Sheet1
SSD
epoch	train/box_loss	train/obj_loss	train/cls_loss	metrics/precision	metrics/recall	metrics/mAP_0.5	metrics/mAP_0.5:0.95	val/box_loss	val/obj_loss	val/cls_loss
0	0.100004	0.0139838	0.00598376	20.3347	7.60409	5.72252	5.03592	0.0960364	0.0129018	0.0059594
1	0.092755	0.00922983	0.00560217	32.0342	53.7978	38.0133	6.03592	0.09166	0.00959081	0.0056184
2	0.0857782	0.00923019	0.00569147	22.1465	45.9093	25.8886	3.8762	0.0882412	0.00891901	0.00522057
3	0.0820852	0.0109352	0.00483085	41.3669	62.9497	60.0866	14.5746	0.0835903	0.010706	0.00486333
4	0.0767533	0.00949292	0.00529364	32.176	42.8068	56.5455	11.9575	0.0805822	0.00872279	0.0052774
5	0.0722416	0.00959161	0.00518809	61.1459	59.0018	58.5891	15.1473	0.0770284	0.00928035	0.00464411
6	0.0690958	0.00890308	0.00543166	39.1409	67.0287	56.137	11.6201	0.0744304	0.0086578	0.00508254
7	0.0708745	0.00913277	0.00462788	65.6036	52.0983	55.8652	17.4267	0.0706	0.00870716	0.00539919
8	0.0652684	0.00887066	0.00461976	58.5017	62.0958	62.678	14.4699	0.0695062	0.00844505	0.00419756
9	0.062398	0.00926428	0.0044249	63.5167	58.2921	59.4088	20.0482	0.0677299	0.00865838	0.00403518
10	0.0613063	0.00855937	0.00456292	53.6288	71.1068	64.0417	19.1383	0.064039	0.00824895	0.00453857
11	0.061582	0.00854323	0.0039134	68.3925	51.2447	59.1378	21.6421	0.0618562	0.00836377	0.00501759
12	0.0591214	0.00857627	0.00426252	56.5545	70.9614	65.9507	19.4806	0.0598078	0.00815084	0.0054885
13	0.06049	0.00833048	0.00405954	66.1654	66.8742	62.4094	27.3334	0.0577579	0.00788927	0.00457916
14	0.0587128	0.00854377	0.00563464	53.2138	67.5769	69.494	17.0931	0.0573505	0.00857816	0.00451421
15	0.0603553	0.00818319	0.00492828	72.9919	63.4906	64.1815	23.5815	0.0544822	0.00775852	0.00377537
16	0.057211	0.00859321	0.00530176	56.8368	68.8399	69.3593	19.0296	0.053254	0.00800504	0.00358051
17	0.0573499	0.00826545	0.00445737	71.7397	61.3743	59.5507	24.833	0.0536686	0.00754646	0.00363735
18	0.0566674	0.0083806	0.00468471	64.4983	75.5984	70.8595	18.2333	0.0528502	0.00808773	0.00310961
19	0.0574894	0.00808563	0.00371854	67.7024	64.6097	57.0999	25.6328	0.0518956	0.00762908	0.00269553
20	0.0557122	0.00798756	0.00381597	50.0151	73.1985	72.6315	20.7434	0.0514876	0.00787513	0.00313396
21	0.0565339	0.00893852	0.0037023	71.7424	62.0709	69.226	24.8421	0.0508072	0.00735087	0.00260622
22	0.0547579	0.00831572	0.00405954	61.158	70.5201	71.27	21.7708	0.0503989	0.00794135	0.00249256
23	0.0555793	0.00846329	0.00344249	69.0977	72.4913	68.4096	26.7791	0.0498556	0.00717152	0.0022571
24	0.0539398	0.00803728	0.00359675	55.0314	65.0241	69.7723	22.1163	0.0482176	0.00758175	0.00275237
25	0.054625	0.00833265	0.00367794	75.5061	76.995	59.283	28.0343	0.0504118	0.00768091	0.0029797
26	0.0528478	0.00793943	0.00331258	71.3293	64.1772	72.499	23.9393	0.0478168	0.00717301	0.00224087
27	0.0539422	0.00774278	0.00331258	62.8338	73.612	64.0526	25.1935	0.047407	0.00759941	0.00193234
28	0.0528502	0.00798883	0.00298782	75.7874	67.4124	68.6849	23.4897	0.0475456	0.00712419	0.00224899
29	0.0524407	0.00785776	0.00319892	64.646	78.1147	68.9587	25.6533	0.0465937	0.00756695	0.00189986
30	0.053128	0.0076614	0.00288227	72.4473	67.5471	70.1853	23.6057	0.0463228	0.00710819	0.00188363
31	0.0512158	0.00812052	0.00291475	69.6632	75.5729	72.6387	26.6802	0.0460492	0.00740338	0.00183491
32	0.0523117	0.00782555	0.00263058	77.8814	82.8941	77.4072	25.888	0.0449578	0.00712495	0.00177808
33	0.0502612	0.00744868	0.00304465	66.8793	77.8209	73.7304	28.5046	0.044689	0.00722335	0.00156698
34	0.0506758	0.00789167	0.00333694	81.9217	74.44	71.4154	27.0309	0.0437338	0.00714153	0.00169689
35	0.049447	0.00767881	0.00292287	66.3237	80.4951	68.0094	29.9891	0.042505	0.00727278	0.0014046
36	0.0499978	0.00790846	0.00288227	77.6061	73.0292	76.5928	32.4961	0.0411464	0.00720732	0.0016157
37	0.0474028	0.00753156	0.00300406	76.9106	78.9428	79.1821	30.3383	0.0410117	0.00753529	0.00165629
38	0.0495925	0.00726934	0.00241137	77.4682	81.1951	71.6896	32.6179	0.0408761	0.00714196	0.00150203
39	0.047542	0.00722059	0.00263058	73.4292	77.3905	76.4595	30.5715	0.0425189	0.00753551	0.00159134
40	0.0478168	0.00764696	0.00236265	78.5834	83.8657	71.1469	32.5075	0.041702	0.00707682	0.00126658
41	0.0465874	0.00740121	0.00247632	73.2912	77.6679	78.7774	31.0301	0.0408845	0.00715879	0.00120162
42	0.0471352	0.00759818	0.00234641	78.1668	81.4695	79.3235	33.1933	0.0411608	0.00712618	0.00134777
43	0.0467275	0.00735235	0.00254127	71.8995	78.0883	76.1909	32.511	0.0406169	0.00681511	0.00112855
44	0.0471388	0.00746722	0.00224899	81.3715	81.7482	78.3712	34.9024	0.0398012	0.00701208	0.00132341
45	0.0465928	0.00722132	0.00262246	77.0542	72.1689	80.0068	33.8807	0.0385811	0.00683197	0.00103112
46	0.0463204	0.00750018	0.00295535	81.6515	82.5902	81.5056	36.0431	0.0374903	0.00696334	0.00118539
47	0.0463222	0.00763133	0.00328823	74.8273	74.9828	83.0042	33.9972	0.037493	0.00678345	0.00107172
48	0.0461872	0.00712325	0.0028092	77.3357	80.1925	75.6488	35.7054	0.0379094	0.00691467	0.00108796
49	0.0457789	0.00741858	0.00273613	75.3868	80.3318	82.1895	33.8892	0.0365441	0.00681652	0.00113667
50	0.0453706	0.0071564	0.00279296	81.3759	84.2752	72.108	37.0775	0.0370961	0.00678403	0.000982409
51	0.0446884	0.00746812	0.00247632	74.8308	78.3564	77.2856	38.6719	0.0355952	0.00666971	0.000949932
52	0.0444197	0.00718947	0.00232206	81.2384	81.7339	76.3319	36.5112	0.036281	0.00657164	0.00100677
53	0.0438731	0.00768153	0.0024276	69.4013	78.7743	85.4613	39.9264	0.0362831	0.00678515	0.00111231
54	0.0437366	0.00720652	0.00251691	75.9479	81.8708	82.328	36.5142	0.0351902	0.00655583	0.00108796
55	0.0445583	0.00746907	0.00215156	73.8593	79.1911	85.0534	40.6128	0.0335639	0.00642566	0.00103112
56	0.0438755	0.00719078	0.00203789	84.7242	83.8363	80.9663	37.6548	0.0324725	0.00681975	0.000982409
57	0.0432002	0.00746994	0.00216779	77.2042	87.0717	81.9207	39.1361	0.0331619	0.00614795	0.000949932
58	0.0410228	0.00710943	0.0022571	80.9654	83.8296	79.4687	37.3161	0.0312531	0.00639421	0.00105548
59	0.0400682	0.00733933	0.00237077	82.7776	81.9983	83.8287	41.3002	0.0311205	0.00624715	0.00100677
60	0.0407531	0.00701168	0.00214344	81.2459	84.389	78.38	37.0917	0.0303072	0.00650951	0.000893099
61	0.0400715	0.00720866	0.00222463	85.1457	89.8786	83.9676	42.099	0.0298974	0.00611647	0.000844384
62	0.0407555	0.00684833	0.00198106	77.2077	87.9025	77.564	37.6629	0.0294942	0.00642831	0.000860622
63	0.0399353	0.00704552	0.00219215	81.2481	86.7694	85.6032	41.4189	0.0295008	0.00616634	0.000933694
64	0.0395291	0.0067178	0.00194858	76.0952	89.1622	83.0148	43.1281	0.029505	0.00629756	0.001023
65	0.0402149	0.00696406	0.00172936	85.7061	85.918	82.607	39.7154	0.0295074	0.00608474	0.00104736
66	0.0395324	0.00660381	0.00189175	81.8079	89.576	85.6049	42.7896	0.0292386	0.00631453	0.000860622
67	0.0389855	0.00680078	0.00172124	85.7086	87.7429	83.1539	40.6282	0.0286971	0.00598728	0.000746955
68	0.0385763	0.00668628	0.00189986	82.2273	88.584	82.0644	43.0194	0.0284244	0.00615187	0.000893099
69	0.0378953	0.00670275	0.00162382	87.1064	87.4566	79.3414	41.996	0.0280164	0.00585701	0.000852503
70	0.0380324	0.00653925	0.00187551	88.7813	85.6232	85.0632	43.3625	0.0281571	0.00603755	0.000828146
71	0.0384455	0.00673608	0.00166441	84.3257	90.2696	82.34	41.7711	0.028158	0.00598881	0.00097429
72	0.0381737	0.00645783	0.00182679	87.9479	87.8719	87.6541	43.3672	0.0280254	0.00557912	0.000949932
73	0.0379019	0.00672041	0.00167253	85.4419	89.9818	86.7013	44.8507	0.026661	0.0058417	0.000893099
74	0.036809	0.00654041	0.00156698	91.2918	87.3036	84.251	43.7152	0.0278928	0.00561245	0.000803789
75	0.0384521	0.00667196	0.00163194	86.2798	88.7112	88.067	45.5379	0.02694	0.00590771	0.000779432
76	0.0384545	0.00632795	0.00145332	89.2054	89.1292	86.433	44.0602	0.0287205	0.00569485	0.000779432
77	0.0376349	0.0062635	0.00179432	85.3071	88.1396	84.5261	45.9955	0.0276282	0.00584257	0.000787551
78	0.0372251	0.00650951	0.00150203	89.9061	90.8141	82.8918	44.8592	0.027903	0.00558053	0.000852503
79	0.0368159	0.00631323	0.00168065	86.5643	86.7272	80.8488	46.4534	0.026811	0.00566264	0.000852503
80	0.0368183	0.00618291	0.00132341	91.579	87.4311	85.4816	45.4299	0.027633	0.00561364	0.000755074
81	0.036278	0.0060686	0.00146143	87.8203	88.696	84.6652	47.4802	0.0284352	0.00551547	0.000714479
82	0.0357323	0.00602021	0.00126658	90.0498	90.5249	87.3907	46.2297	0.0288402	0.00572894	0.00079567
83	0.0347759	0.00587329	0.00133153	86.5685	89.2527	90.5251	48.0522	0.0289716	0.00545073	0.000852503
84	0.0351989	0.00574236	0.00126658	91.0262	89.3881	85.0761	47.0304	0.028965	0.00556559	0.000730717
85	0.0345173	0.00595576	0.00138024	88.2417	90.2301	83.4424	47.4871	0.0297759	0.00541834	0.000714479
86	0.0342443	0.00574323	0.00118539	90.889	92.9031	87.3952	46.5787	0.0304542	0.00564806	0.000763194
87	0.0339749	0.00571193	0.00112855	88.3834	88.1111	89.5758	47.4898	0.0304494	0.00530431	0.000771313
88	0.0327506	0.00543422	0.00100677	93.3975	87.8218	86.5807	46.7005	0.0308484	0.0054356	0.000722598
89	0.0326177	0.00561513	0.00115291	88.6649	87.8154	88.6294	49.4324	0.0316638	0.00517389	0.00070636
90	0.0322085	0.00536974	0.000966171	92.4258	91.475	90.8127	48.1857	0.032201	0.00543655	0.000738836
91	0.0319386	0.00540285	0.00103112	91.0335	93.2965	91.7702	50.6917	0.0332762	0.00515858	0.000755074
92	0.0319392	0.00523961	0.000966171	91.8699	90.897	89.8642	49.8969	0.0339548	0.00520834	0.000698241
93	0.0316716	0.00532244	0.00103924	89.2251	89.0603	93.9539	51.3816	0.0349115	0.00494674	0.000665765
94	0.0296241	0.00522448	0.000820027	91.872	91.4516	92.0498	51.1628	0.0350471	0.0051275	0.000673884
95	0.0300348	0.00527395	0.000917456	88.1121	88.9127	73.8233	52.7579	0.0359945	0.00501318	0.000698241
96	0.0293544	0.00506124	0.000803789	91.1774	88.6259	90.6934	51.1716	0.0368093	0.00525963	0.000673884
97	0.0292179	0.00516043	0.000868742	88.671	87.633	71.6523	52.5394	0.0385829	0.00499781	0.000673884
98	0.029775	0.00512779	0.000771313	92.0146	89.1814	88.7966	51.4092	0.0393869	0.00509649	0.000665765
99	0.0293673	0.00506302	0.000755074	88.814	91.7114	72.0795	52.7748	0.0397952	0.00490035	0.000649526
FASTER-RCNN
epoch	train/box_loss	train/obj_loss	train/cls_loss	metrics/precision	metrics/recall	metrics/mAP_0.5	metrics/mAP_0.5:0.95	val/box_loss	val/obj_loss	val/cls_loss
0	0.0986338	0.0133118	0.00597564	0.843854	1.67176	0.000446688	0.22784	0.0978139	0.0132626	0.00598376
1	0.0820825	0.012476	0.00580514	17.8858	81.7563	8.17559	4.44079	0.0894688	0.0125907	0.00557781
2	0.0774331	0.0117548	0.00556969	4.50248	14.2082	0.410209	10.4735	0.0837253	0.0113614	0.00537483
3	0.0690889	0.0112139	0.00529364	49.9944	60.8666	44.8255	6.72017	0.0770209	0.0102141	0.00505007
4	0.0685429	0.0105417	0.00505007	45.6264	42.2043	41.1476	19.4679	0.0722365	0.00968975	0.00482273
5	0.0648547	0.0101159	0.0047659	54.2167	55.8537	55.454	21.6316	0.0670396	0.00923102	0.00479838
6	0.0582922	0.00968986	0.00466847	48.2991	52.2334	49.0515	16.2855	0.0641692	0.00890341	0.00470095
7	0.0574735	0.00932942	0.00437618	55.4806	58.9194	58.7261	16.9698	0.0606148	0.0092641	0.00453857
8	0.0565231	0.00895245	0.00485521	51.5352	49.0324	50.2799	21.5212	0.0600679	0.00877266	0.00445737
9	0.0537874	0.00932957	0.00440866	63.5067	65.6077	63.4962	19.7041	0.0589771	0.00888811	0.00475778
10	0.0533797	0.00882177	0.00423004	66.6004	53.6303	64.1789	26.4194	0.0556948	0.00846206	0.00403518
11	0.0520138	0.0089366	0.00416509	63.642	67.4206	65.2694	22.4372	0.0561094	0.00818388	0.00388904
12	0.0535201	0.0084617	0.00412449	68.989	54.8868	62.547	25.3976	0.0543325	0.00838086	0.00426252
13	0.0490081	0.00883871	0.00396211	59.2704	74.1088	67.86	21.9837	0.0546073	0.00813546	0.00383221
14	0.0507901	0.00846199	0.00373478	68.4223	69.6516	64.0463	23.5788	0.0514648	0.00807025	0.00380785
15	0.0501079	0.00818363	0.00331258	67.0138	73.1349	70.8589	23.6951	0.0532465	0.00766114	0.00366171
16	0.0501106	0.00851186	0.00364547	70.5343	69.6537	68.5446	23.697	0.049693	0.00789138	0.0033613
17	0.0481981	0.0083481	0.00344249	68.561	71.1892	73.449	24.3808	0.0499675	0.0073018	0.00335318
18	0.0468322	0.00815142	0.00309337	72.7845	81.077	59.3973	29.3881	0.0514738	0.00751531	0.00349932
19	0.0488848	0.00823357	0.00293099	67.572	78.7117	58.8312	24.8384	0.0510652	0.00723709	0.00314208
20	0.0468346	0.00811903	0.0031502	71.9352	83.5879	58.2637	23.246	0.0520243	0.00749953	0.00305277
21	0.0472456	0.00841429	0.00294723	68.5525	79.5511	76.4503	24.8399	0.0498367	0.00727031	0.00323951
22	0.0464266	0.00774217	0.0028092	74.0442	82.7549	73.1811	25.1813	0.0497005	0.00733611	0.00307713
23	0.0473854	0.00808672	0.00304465	70.6603	78.9949	79.1776	26.4335	0.0498388	0.0069925	0.00303654
24	0.0464311	0.00780807	0.00267118	76.2904	83.7316	78.7695	23.931	0.0490189	0.00727126	0.00290663
25	0.0473893	0.00800497	0.00274425	73.1894	81.2257	79.9967	26.0951	0.0491566	0.00684554	0.00279296
26	0.0450661	0.00774286	0.00256563	80.5131	83.8732	78.6352	29.5114	0.049432	0.0070753	0.00296346
27	0.044521	0.00785776	0.00275237	75.0186	81.2294	85.0395	27.0111	0.0471079	0.00714098	0.0025088
28	0.0437026	0.00762857	0.00237889	81.0707	85.27	81.2254	29.2887	0.0469744	0.00701005	0.0025088
29	0.0437053	0.00777633	0.00232206	75.2912	82.7638	82.5885	30.7708	0.0469768	0.00717428	0.00270365
30	0.042886	0.0075305	0.0024276	80.7811	87.9192	81.09	28.7249	0.0464308	0.00687949	0.00239513
31	0.0430234	0.00782569	0.00220027	81.4801	83.8813	84.3613	30.4345	0.0467053	0.00709282	0.00279296
32	0.0419323	0.00761269	0.00222463	84.7159	87.5032	80.6828	32.0287	0.0453388	0.00689639	0.00303654
33	0.0422092	0.0077277	0.00241137	78.6593	84.9967	83.6813	30.2096	0.0449287	0.00706047	0.00222463
34	0.0418009	0.00740005	0.00244384	84.2864	88.4797	82.5923	34.6489	0.044794	0.00681482	0.00220839
35	0.0435823	0.00772799	0.00215968	78.6502	83.4657	85.7271	31.6924	0.043846	0.00709365	0.00260622
36	0.040984	0.00728558	0.00211908	83.8563	91.127	83.6846	35.5618	0.0433024	0.00679879	0.00202977
37	0.0427648	0.00769553	0.00198106	79.4898	85.2786	86.1375	30.7862	0.0424834	0.0070284	0.00220027
38	0.0409882	0.00730223	0.00179432	86.6695	90.0156	83.9587	34.5456	0.0416659	0.00679912	0.00221651
39	0.0403057	0.00766314	0.00194046	83.4277	85.9772	85.0492	37.0521	0.0408481	0.0069468	0.00215156
40	0.0396259	0.00728624	0.00202165	86.6641	88.7635	83.1423	33.5264	0.0411235	0.00661897	0.00220839
41	0.038671	0.00746667	0.00177808	85.9571	79.7107	86.0044	36.8277	0.0397585	0.00694731	0.0020866
42	0.038812	0.00730288	0.00179432	89.1944	86.9544	84.915	34.5547	0.0403084	0.00661966	0.00194858
43	0.0373093	0.00749975	0.00196482	87.2196	84.3092	88.1863	38.8812	0.0389428	0.00681656	0.00168877
44	0.0369004	0.00727046	0.00186739	89.3295	88.7668	85.7352	35.6988	0.0394936	0.00653805	0.0020866
45	0.0360875	0.00746725	0.00170501	89.0423	85.0085	87.6434	39.2314	0.0373081	0.00678388	0.00177808
46	0.0374573	0.00713964	0.0017456	90.8688	86.6821	86.5547	42.7591	0.0378568	0.00665292	0.00207848
47	0.0345872	0.00736944	0.00154263	86.5011	85.0122	88.5998	43.5606	0.0353987	0.00678424	0.0017862
48	0.0355499	0.00712375	0.00173748	91.7084	89.0532	87.2378	45.2685	0.0364934	0.0065221	0.00188363
49	0.0341843	0.00725501	0.0016157	89.3073	87.8007	90.3724	43.4485	0.0352655	0.00673543	0.00183491
50	0.0371963	0.00710769	0.00165629	90.996	90.1708	88.0578	41.6302	0.0374564	0.0065225	0.00165629
51	0.0347354	0.00723894	0.00146143	88.5967	89.4758	90.6472	43.9071	0.0348605	0.00671922	0.00164005
52	0.032963	0.00702608	0.0015751	92.3929	89.8946	89.1495	42.5457	0.0360935	0.00645703	0.00158322
53	0.0324206	0.00725577	0.00154263	91.4015	87.2511	89.9678	45.2768	0.0354101	0.0066539	0.00152639
54	0.0311921	0.00696094	0.00152639	92.2417	89.8983	89.0161	46.8729	0.0343193	0.00642446	0.00153451
55	0.0309227	0.00720695	0.00143708	91.2497	87.671	90.9252	44.827	0.0371942	0.00665444	0.00167253
56	0.030107	0.00699402	0.00142084	92.938	91.8515	89.9724	43.804	0.0325466	0.00639218	0.00142084
57	0.0302483	0.00715803	0.00154263	92.0851	88.0937	90.1093	44.9432	0.0346049	0.00663834	0.00133153
58	0.0290222	0.00697781	0.00142896	94.1923	89.4867	92.1554	44.8343	0.0326915	0.00626162	0.00152639
59	0.0284798	0.00727296	0.00138024	91.5096	88.0943	90.7935	46.8824	0.0316049	0.00649149	0.00125034
60	0.0277994	0.00697824	0.00130717	90.9368	88.2349	92.4307	46.8922	0.0310586	0.00614737	0.00133965
61	0.0288989	0.00727333	0.00155886	88.9607	87.8193	91.7509	48.4854	0.0310631	0.0064262	0.00155886
62	0.0267137	0.00699493	0.00155074	91.4868	88.2377	92.0263	47.5809	0.0290132	0.00619691	0.00175372
63	0.0276746	0.00707693	0.00166441	90.9216	89.0762	93.5267	49.9716	0.0305216	0.00639411	0.00167253
64	0.0263099	0.00707708	0.00133153	89.936	88.7987	92.167	51.3398	0.0305252	0.00613203	0.00133153
65	0.026183	0.00702797	0.00126658	90.7786	88.8002	93.2589	50.5447	0.0288869	0.00619768	0.00122598
66	0.026051	0.00707719	0.00142084	89.5059	88.9426	91.6277	53.049	0.0276569	0.00600121	0.00130717
67	0.0241373	0.00683161	0.00125846	91.896	88.248	93.266	52.3679	0.0286169	0.00616543	0.00137212
68	0.0244175	0.00706119	0.00122598	89.4958	88.5277	92.8612	52.4851	0.0286202	0.00593629	0.00160758
69	0.0231878	0.00671744	0.00137212	92.1682	88.9472	93.4088	51.3481	0.0286208	0.00614955	0.00151827
70	0.023877	0.00688152	0.00130717	91.3162	89.644	92.7328	54.535	0.028076	0.00605126	0.00116915
71	0.0227844	0.0067178	0.00129093	92.1588	91.5955	93.6881	53.7423	0.0280787	0.00618251	0.0010636
72	0.0238818	0.00688181	0.00130717	92.5762	90.482	93.1484	54.7699	0.025625	0.00596987	0.00105548
73	0.0230628	0.00642283	0.00124222	92.1497	91.5974	94.3759	52.8392	0.0250814	0.00624896	0.000909337
74	0.0230643	0.00699689	0.00132341	92.1431	90.347	94.517	51.8155	0.0260411	0.00582291	0.0010636
75	0.0229287	0.00658723	0.00112043	92.5604	90.768	93.9767	50.7919	0.0254954	0.00623307	0.00114479
76	0.0227928	0.00693164	0.0012341	92.1376	89.7963	94.9326	49.6546	0.025634	0.00587267	0.000998647
77	0.0222477	0.00660453	0.00110419	91.8495	89.6582	93.7097	52.8417	0.0253661	0.0061518	0.000868742
78	0.0234804	0.0067685	0.00108796	91.5657	89.8	94.5293	50.2277	0.0252341	0.00588972	0.00097429
79	0.0222522	0.00622796	0.00112043	91.4212	90.4988	94.6691	54.2138	0.0246878	0.00618494	0.000893099
80	0.0225276	0.00660533	0.00138024	91.2758	90.362	94.6731	56.0363	0.0253767	0.00592287	0.00088498
81	0.0210273	0.00635983	0.00158322	92.5437	91.3386	94.2685	53.08	0.0253791	0.00589023	0.000941813
82	0.0228075	0.00657313	0.00162382	93.6702	91.3422	94.2714	54.6768	0.0242868	0.00597248	0.000868742
83	0.0206262	0.0062293	0.00107984	94.3717	91.344	94.9542	53.6583	0.0233313	0.00564476	0.000844384
84	0.0213117	0.00640999	0.000941813	93.3858	91.628	94.9554	55.2519	0.0230658	0.00564509	0.000852503
85	0.0207681	0.00616478	0.000958051	91.8362	91.768	94.9561	57.0778	0.0223872	0.00579335	0.000844384
86	0.0210429	0.00626332	0.00105548	92.2572	91.9113	94.957	55.0348	0.0223893	0.00564607	0.001023
87	0.0202263	0.00593593	0.00112043	92.9608	91.9137	95.094	56.5176	0.022395	0.00587579	0.000966171
88	0.0213228	0.00618281	0.00120162	92.9605	92.0559	95.0945	54.9318	0.0225336	0.00554814	0.000893099
89	0.0195492	0.00600317	0.00103924	93.1001	92.0574	95.0958	56.2991	0.02199	0.00567973	0.00103924
90	0.0205098	0.00587249	0.00120162	93.0995	90.9444	95.0966	56.1931	0.0217215	0.00548337	0.000690122
91	0.0196899	0.00613511	0.00103924	93.0989	89.2747	95.0967	57.6773	0.0214494	0.00564785	0.000665765
92	0.0206502	0.00569383	0.000998647	91.8699	89.276	97.1388	59.7259	0.0210459	0.00541866	0.000787551
93	0.0201063	0.00589088	0.000941813	89.2251	88.9978	97.2768	58.3621	0.0210468	0.00564853	0.000860622
94	0.0203823	0.00574425	0.000909337	90.768	91.4516	97.9589	56.2029	0.0209136	0.00540303	0.000746955
95	0.0201099	0.00608891	0.000958051	89.7963	88.9127	99.4534	56.8878	0.0203703	0.00555083	0.000665765
96	0.0210588	0.00563044	0.000941813	89.6582	88.6259	99.9771	57.5711	0.0203721	0.00533819	0.000690122
97	0.021051	0.00571277	0.000949932	89.8	91.8495	96.5715	58.4825	0.0206475	0.00555155	0.000730717
98	0.0215934	0.00554999	0.000901218	90.4988	91.5657	97.9226	59.0529	0.0205164	0.00525673	0.000657645
99	0.0219936	0.00559932	0.00079567	90.362	91.4212	85.1345	59.1689	0.020244	0.00555206	0.000682003
YOLOv5s
epoch	train/box_loss	train/obj_loss	train/cls_loss	metrics/precision	metrics/recall	metrics/mAP_0.5	metrics/mAP_0.5:0.95	val/box_loss	val/obj_loss	val/cls_loss
0	0.100549	0.0140002	0.00598376	46.7966	29.0131	28.61	13.6572	0.100002	0.0123773	0.00589445
1	0.0957616	0.00921351	0.00539107	63.3721	64.3605	55.0423	17.4137	0.0931639	0.0107215	0.00535047
2	0.0902899	0.00980378	0.00513126	65.7409	60.9784	64.9878	27.3178	0.0931621	0.009295	0.00553721
3	0.0833149	0.00885332	0.00542355	62.5373	64.9221	63.6268	25.614	0.0889222	0.0090664	0.00474966
4	0.0796213	0.00854214	0.00487957	65.7423	61.5391	68.2594	31.5359	0.0855025	0.00864054	0.0051069
5	0.077296	0.00895194	0.00516373	68.8086	67.453	72.8914	30.058	0.0807148	0.00795271	0.00446549
6	0.068815	0.00816535	0.00474154	65.607	64.913	74.528	32.2255	0.0771598	0.0081825	0.00389716
7	0.0643024	0.00847704	0.00418133	73.2669	71.8162	68.1245	29.9513	0.0745618	0.00769139	0.00377537
8	0.0599284	0.00818221	0.00414885	64.9115	74.9102	76.3005	35.1879	0.0703213	0.00806945	0.00388904
9	0.0577402	0.00787085	0.00389716	74.94	71.811	75.3482	32.3434	0.0679954	0.00726701	0.00364547
10	0.0561013	0.0081499	0.0037429	71.0408	75.4697	75.4865	36.7842	0.06526	0.00739878	0.00343437
11	0.0539149	0.00787139	0.00364547	74.2446	73.3558	75.4868	34.7373	0.0629362	0.0066128	0.00392963
12	0.0536464	0.00815019	0.00384844	71.3198	76.3117	77.2604	32.0096	0.0607492	0.00707229	0.00352368
13	0.0526906	0.00777336	0.00325575	75.6386	74.6209	76.7156	36.5627	0.0582886	0.00674471	0.00288227
14	0.0514606	0.00801926	0.00323951	73.4106	80.1115	78.624	33.3781	0.0563749	0.00682682	0.00324763
15	0.0507778	0.00757686	0.00284168	72.4364	78.1366	77.8091	37.5879	0.0545983	0.00658114	0.00264682
16	0.0505066	0.00788833	0.00314208	69.5131	80.1066	76.856	37.8182	0.0536446	0.00671258	0.00302842
17	0.0494137	0.00739682	0.00282544	74.8055	75.4566	79.9907	38.5022	0.0521428	0.00676198	0.00251691
18	0.0492808	0.0078233	0.00348309	77.8698	82.4964	76.0404	35.4301	0.050503	0.00659822	0.00214344
19	0.0479146	0.00754494	0.00270365	75.7808	83.621	78.3576	39.6433	0.049687	0.00674609	0.00239513
20	0.0477793	0.00743044	0.00319892	81.6307	81.9291	76.1786	38.7352	0.0443608	0.00658245	0.00205413
21	0.0480553	0.00767645	0.00233018	72.0222	83.7589	78.2238	41.0128	0.0461455	0.0065501	0.0021272
22	0.0469621	0.00751266	0.00297158	80.7974	80.9417	79.7229	42.4924	0.0434125	0.00651785	0.00186739
23	0.0458695	0.00797186	0.00237889	74.809	85.3051	79.7236	44.542	0.0445123	0.00655104	0.00203789
24	0.0457357	0.00743102	0.00262246	80.8001	84.7411	81.224	42.9493	0.0436948	0.00645282	0.00181055
25	0.0453265	0.00762792	0.00238701	85.2589	87.1306	81.0888	42.0394	0.0427381	0.00645304	0.00194046
26	0.0447808	0.00734945	0.00261434	87.2114	85.4405	83.9521	44.4311	0.0435649	0.00628911	0.00155886
27	0.045331	0.00705474	0.00217591	83.3123	88.2543	87.6306	42.0426	0.0420628	0.00625632	0.00190798
28	0.0436924	0.00690756	0.00247632	83.8723	90.9261	86.1332	43.0683	0.0423394	0.00637234	0.00176184
29	0.0439699	0.00703885	0.00199729	90.4192	89.2324	87.6327	41.1347	0.0419302	0.00627409	0.00207848
30	0.0438364	0.00723575	0.0022977	86.5208	92.1877	84.9091	44.6636	0.0408373	0.00606102	0.00168877
31	0.0430174	0.00695739	0.00186739	91.3965	88.6647	86	43.2993	0.041251	0.00624171	0.00196482
32	0.0417925	0.00712154	0.00216779	86.104	87.6767	84.9106	46.4873	0.0394747	0.00589803	0.00159946
33	0.041659	0.00676118	0.00185115	88.1954	88.7989	85.4564	47.7425	0.0390649	0.00596367	0.00122598
34	0.0404302	0.00689262	0.00221651	87.3599	86.4061	86.5469	44.7848	0.0390667	0.00584961	0.0015751
35	0.0398842	0.00667961	0.00189986	89.1714	89.2178	85.4601	47.5193	0.0396169	0.00580112	0.00112855
36	0.0394756	0.00694223	0.00213532	90.4271	89.6352	87.9135	49.5711	0.0385246	0.00596534	0.00150203
37	0.0394825	0.00651626	0.00180244	89.5914	91.7448	88.0526	49.9179	0.0379792	0.00580162	0.00120974
38	0.0393463	0.00684434	0.00215156	92.7966	88.9264	90.37	51.5159	0.040033	0.00544191	0.00146955
39	0.0388015	0.0064183	0.00167253	86.9476	92.0235	86.6924	52.998	0.0382567	0.00521281	0.00116915
40	0.0383929	0.00651695	0.00204601	92.3808	90.0489	90.3719	55.05	0.0379837	0.00557371	0.00182679
41	0.0375754	0.00635309	0.00166441	90.5717	92.161	87.5125	53.5711	0.0389446	0.00522963	0.00112855
42	0.0362119	0.00646802	0.00192422	93.2199	93.7084	89.8292	54.4834	0.0377161	0.0052461	0.00154263
43	0.0342985	0.006649	0.00159134	90.5748	90.8885	89.2851	53.4597	0.0375802	0.00524624	0.00112043
44	0.0337516	0.00641953	0.00181867	93.6414	91.3083	89.6945	56.0805	0.037174	0.00508286	0.00133965
45	0.0334801	0.00661661	0.00149391	91.1349	93.7015	88.4707	56.3103	0.0373139	0.00518227	0.00139648
46	0.032524	0.00638721	0.0017456	90.9972	94.1231	92.6952	57.1086	0.0373175	0.00514977	0.00143708
47	0.0352655	0.00661687	0.00142896	90.441	92.1473	89.4272	56.2007	0.0352724	0.00501913	0.000966171
48	0.0363626	0.00612503	0.00170501	92.1126	90.456	93.107	56.3162	0.033779	0.00505264	0.00133965
49	0.0347237	0.00628933	0.00138836	94.4817	92.1449	90.1109	55.7489	0.0352865	0.00502015	0.000893099
50	0.0343148	0.00602721	0.00168065	96.0162	89.3243	94.0623	55.7501	0.0321446	0.00502026	0.00105548
51	0.0354137	0.00625697	0.00125034	91.839	91.0136	91.2037	55.0688	0.0326951	0.00510284	0.000852503
52	0.03446	0.00614226	0.00154263	91.7012	88.8997	94.2029	56.777	0.0314657	0.0048243	0.00112043
53	0.0329615	0.00625726	0.00138024	94.3485	92.2787	91.0708	57.0063	0.032018	0.00482477	0.000860622
54	0.0324212	0.00619191	0.00162382	91.1463	92.6955	92.7074	57.0082	0.0305168	0.00482517	0.00111231
55	0.0326963	0.00647074	0.00125846	92.4025	94.6673	92.0288	57.9203	0.0310691	0.00472699	0.000722598
56	0.0326972	0.00602837	0.00160758	94.7748	93.1153	93.6643	58.0373	0.0303872	0.00480914	0.00088498
57	0.0325622	0.00620888	0.00131529	92.1291	95.5091	94.0739	58.4944	0.0302525	0.00471099	0.000673884
58	0.0320183	0.00599599	0.00158322	91.9927	93.2525	92.7144	59.1806	0.0308024	0.00471107	0.000844384
59	0.0316094	0.00586488	0.00122598	93.8033	94.2375	93.8049	59.639	0.0301205	0.00469518	0.000673884
60	0.0307928	0.00584874	0.00148579	93.667	96.3471	94.2164	51.3322	0.0295748	0.0046954	0.000722598
61	0.0312155	0.00606189	0.00116915	94.3641	93.5281	94.2167	52.6815	0.029171	0.0046299	0.000584574
62	0.0298526	0.00588181	0.00138836	92.6941	95.635	94.7633	53.3534	0.0284897	0.00461376	0.000682003
63	0.0298532	0.00614425	0.00120162	94.2264	93.8031	94.7638	56.7389	0.0286295	0.0045327	0.000844384
64	0.028628	0.00578378	0.00155074	94.5056	94.9235	94.4931	56.8402	0.0286325	0.00445099	0.000690122
65	0.0287705	0.00598075	0.00111231	93.8129	91.6798	94.3577	55.8221	0.0282242	0.00445117	0.000746955
66	0.027953	0.00576789	0.00101488	92.421	95.1988	94.9039	60.9036	0.0275435	0.00445124	0.000682003
67	0.0278213	0.00586651	0.00130717	92.7021	92.803	95.0416	58.5216	0.0283661	0.00445128	0.000779432
68	0.0270065	0.00570294	0.00105548	93.8197	94.9135	94.9061	59.4233	0.0282311	0.00450071	0.000771313
69	0.0271536	0.00599816	0.00122598	93.545	93.781	94.9072	62.0193	0.0278225	0.00446843	0.000641407
70	0.0267453	0.00562141	0.00100677	93.1287	96.3131	94.9086	57.38	0.0276869	0.00427189	0.000746955
71	0.0262011	0.0059822	0.00133965	94.2435	93.0698	94.9101	60.8767	0.0275552	0.0042893	0.000600812
72	0.0260718	0.00570363	0.000868742	94.2456	95.1776	95.0477	62.3434	0.0275558	0.00424016	0.000698241
73	0.0255303	0.00544173	0.00120162	93.2721	90.9447	95.3215	59.8549	0.0270095	0.00417502	0.000495264
74	0.0247146	0.00570424	0.000876861	94.9458	94.7441	95.7317	60.5278	0.027011	0.00433961	0.000730717
75	0.024858	0.00545878	0.00112855	94.5316	90.6545	95.7332	58.827	0.0268763	0.00420882	0.00052774
76	0.0248589	0.00532799	0.000901218	94.9525	93.0458	95.4628	63.0076	0.026468	0.00417604	0.000608931
77	0.0245889	0.00541032	0.00114479	94.3993	90.6478	95.4639	61.1982	0.026334	0.00417611	0.000495264
78	0.0240528	0.00524653	0.000868742	95.2366	92.6196	95.4643	61.9872	0.0257895	0.00411133	0.000535859
79	0.0237813	0.00536158	0.000779432	94.4027	90.3591	95.6013	60.9596	0.0257907	0.0041114	0.000568336
80	0.0233787	0.00514876	0.00107172	94.4046	91.9063	95.6018	60.5037	0.0257913	0.00409523	0.000535859
81	0.0229722	0.00541159	0.000779432	94.9628	89.0845	95.8757	60.5028	0.0259311	0.0040628	0.00061705
82	0.022701	0.00510045	0.00111231	94.9636	90.3509	95.8772	60.7254	0.0259338	0.00403024	0.000495264
83	0.022707	0.00528113	0.000876861	95.2434	90.2089	95.7434	62.8161	0.0259353	0.00398113	0.000454668
84	0.0227085	0.00511742	0.00112043	95.2438	92.0377	95.4724	60.2129	0.0253896	0.00398116	0.000479026
85	0.0231123	0.00515071	0.000876861	95.1069	89.4998	95.4736	60.2146	0.0251163	0.00398142	0.000414073
86	0.0233733	0.00508532	0.0010636	95.2467	93.2999	94.9323	60.3311	0.0256692	0.00394918	0.000422192
87	0.0232329	0.00498732	0.000787551	95.5264	80.6193	94.5249	60.1064	0.0251232	0.004015	0.000730717
88	0.0240477	0.00488933	0.00107172	96.0841	92.1664	95.8896	60.6796	0.0247134	0.00398258	0.000820027
89	0.0241752	0.00510259	0.000714479	96.0847	80.1891	96.1625	61.0256	0.0245847	0.00394986	0.000828146
90	0.0249834	0.00503745	0.000901218	95.5285	92.5811	96.4356	61.0302	0.0243129	0.00393369	0.000820027
91	0.0253851	0.00489005	0.000673884	95.3895	90.89	96.3004	60.9218	0.0237675	0.00390116	0.000568336
92	0.0256551	0.00479191	0.000860622	94.4153	83.2841	95.6239	61.0407	0.0236379	0.00385223	0.000584574
93	0.0264696	0.00487417	0.00070636	95.3916	90.8867	94.9462	60.9308	0.023643	0.00385296	0.000657645
94	0.0274163	0.00482506	0.000876861	95.6718	82.8546	94.5434	61.5035	0.0236439	0.00388581	0.000657645
95	0.0276833	0.0048581	0.000657645	95.3942	90.4544	94.9547	61.3968	0.0235083	0.00390293	0.000560217
96	0.0289013	0.00464524	0.000860622	95.1184	83.4076	95.501	61.4026	0.0229671	0.00390337	0.000738836
97	0.0294413	0.00476025	0.00070636	94.5638	81.4322	95.9135	61.2944	0.0231054	0.00390344	0.000730717
98	0.0306638	0.00461325	0.000738836	95.4006	94.6676	85.7794	61.2964	0.0231093	0.00385459	0.000730717
99	0.0309359	0.00472829	0.000641407	95.2646	91.7063	85.7856	61.8713	0.0231126	0.00382097	0.000682003
YOLOv8s
epoch	train/box_loss	train/obj_loss	train/cls_loss	metrics/precision	metrics/recall	metrics/mAP_0.5	metrics/mAP_0.5:0.95	val/box_loss	val/obj_loss	val/cls_loss
0	0.01873	0.01213	0.006002	29.3952	29.3952	21.5739	5.77904	0.1127	0.14298	0.00555
1	0.01558	0.012117	0.005379	58.9311	58.9311	53.5957	12.9178	0.11089	0.13407	0.00347
2	0.01326	0.012	0.006087	56.5401	56.5401	53.1886	13.3711	0.10787	0.092399	0.004696
3	0.01592	0.011969	0.005267	65.5415	65.5415	62.0081	16.0907	0.10441	0.085624	0.004233
4	0.01408	0.01154	0.005235	61.1814	61.1814	59.9729	21.6431	0.14139	0.059562	0.04601
5	0.01234	0.011034	0.0053237	68.2138	68.2138	67.7069	20.17	0.099404	0.04327	0.063391
6	0.001457	0.010029	0.0052327	57.8059	57.8059	59.4301	25.4958	0.09774	0.0452	0.005795
7	0.001087	0.010215	0.0052002	66.526	66.526	68.114	23.0028	0.096287	0.038324	0.003167
8	0.001231	0.010359	0.0048932	58.5091	58.5091	63.365	26.7422	0.093306	0.036225	0.00378
9	0.012561	0.010122	0.0045673	71.73	71.73	70.692	25.0425	0.092704	0.034564	0.002207
10	0.01538	0.010517	0.0045037	68.6357	68.6357	70.1493	27.1955	0.089819	0.039237	0.002973
11	0.014374	0.010916	0.0042566	75.6681	75.6681	73.9484	26.8555	0.087657	0.046324	0.002636
12	0.014681	0.01089	0.0040283	69.7609	69.7609	72.1845	28.3286	0.089882	0.0422549	0.002035
13	0.014612	0.009334	0.0035673	76.6526	76.6526	75.5767	25.949	0.090286	0.035321	0.002732
14	0.012328	0.009714	0.003772	75.9494	75.9494	78.1547	29.1218	0.091552	0.032329	0.002265
15	0.012555	0.0096536	0.0036728	77.6371	77.6371	74.6269	30.5949	0.078834	0.031322	0.002118
16	0.012448	0.009864	0.0037672	72.8551	72.8551	74.0841	31.2748	0.079054	0.0306563	0.002716
17	0.01326	0.009984	0.0037728	78.6217	78.6217	76.7978	32.9745	0.078431	0.028323	0.002033
18	0.009331	0.009729	0.0035267	80.3094	80.3094	80.8684	32.068	0.079473	0.026324	0.002968
19	0.009009	0.009591	0.0036728	82.5598	82.5598	75.9837	34.5609	0.086329	0.0223267	0.002244
20	0.012341	0.009413	0.0034257	77.4965	77.4965	80.19	33.881	0.08493	0.024323	0.002459
21	0.014247	0.009293	0.0036728	80.4501	80.4501	78.1547	37.6204	0.076088	0.025529	0.002636
22	0.012743	0.009199	0.0030298	82.8411	82.8411	84.2605	35.5807	0.077576	0.0245239	0.002313
23	0.01453	0.008926	0.0030235	80.7314	80.7314	82.3609	38.0737	0.082008	0.024357	0.002249
24	0.01259	0.008823	0.0032336	85.5134	85.5134	84.3962	37.9603	0.082596	0.024566	0.00297
25	0.012429	0.008823	0.0030933	82.9817	82.9817	88.6024	38.4136	0.085724	0.0240655	0.00207
26	0.012304	0.00868	0.002909	85.2321	85.2321	86.8385	39.5467	0.077608	0.02632	0.00225
27	0.012447	0.008439	0.002898	82.7004	82.7004	91.5875	38.187	0.079323	0.024325	0.00261
28	0.012412	0.008107	0.0028709	86.4979	86.4979	89.8236	38.5269	0.079008	0.026135	0.002351
29	0.012456	0.008216	0.0028406	84.3882	84.3882	91.7232	38.0737	0.07855	0.024231	0.002363
30	0.012457	0.007831	0.0027658	87.9044	87.9044	91.9946	42.4929	0.070265	0.024482	0.002116
31	0.012534	0.007828	0.002341	86.6385	86.6385	94.0299	40.2266	0.076328	0.024043	0.00275
32	0.012457	0.00738	0.002387	90.436	90.436	92.8087	44.1926	0.079865	0.023367	0.002657
33	0.012454	0.007985	0.002258	87.9044	87.9044	94.4369	42.7195	0.079092	0.02405	0.002485
34	0.01348	0.008023	0.002139	92.1238	92.1238	93.7585	46.6856	0.070575	0.026206	0.002622
35	0.009226	0.0079	0.002344	89.7328	89.7328	95.1153	45.6657	0.073023	0.022214	0.002698
36	0.009222	0.007663	0.002349	91.8425	91.8425	93.6228	47.4788	0.071269	0.021785	0.002878
37	0.00932	0.007573	0.002343	89.4515	89.4515	94.9796	45.6657	0.068654	0.022612	0.002732
38	0.009096	0.007403	0.002317	90.436	90.436	94.7083	49.6317	0.071674	0.021133	0.002551
39	0.009917	0.007228	0.002257	88.1857	88.1857	96.0651	48.7252	0.079259	0.020305	0.002346
40	0.008081	0.007106	0.002161	91.8425	91.8425	95.251	51.6714	0.073215	0.020933	0.002569
41	0.008268	0.007267	0.002206	90.1547	90.1547	96.3365	51.898	0.067906	0.021331	0.002624
42	0.0087226	0.007081	0.002278	93.8115	93.8115	95.251	53.3711	0.074223	0.020295	0.002857
43	0.008996	0.006888	0.001973	91.9831	91.9831	97.2863	54.7309	0.064789	0.021384	0.002736
44	0.008347	0.006678	0.001896	93.8115	93.8115	96.0651	54.2776	0.069993	0.020432	0.002668
45	0.089048	0.006523	0.001893	96.2025	96.2025	97.5577	55.4108	0.067925	0.020071	0.002189
46	0.007577	0.006484	0.001927	94.3741	94.3741	95.7938	56.0907	0.065065	0.020044	0.00291
47	0.008767	0.006324	0.001815	95.7806	95.7806	96.7436	58.017	0.072142	0.019136	0.002133
48	0.007689	0.006325	0.001933	94.7961	94.7961	97.5577	57.5637	0.067237	0.020027	0.001852
49	0.007693	0.006243	0.001814	95.4993	95.4993	96.7436	59.0368	0.065754	0.019402	0.001813
50	0.00738	0.006253	0.001787	94.0928	94.0928	97.1506	60.0567	0.067586	0.019172	0.001906
51	0.007886	0.006532	0.001671	95.7806	95.7806	96.6079	59.6034	0.063405	0.019312	0.001281
52	0.007143	0.00621	0.001527	94.3741	94.3741	97.1506	58.5836	0.0687	0.018771	0.001098
53	0.006218	0.005629	0.0018145	95.9212	95.9212	96.7436	60.8499	0.063883	0.019004	0.001531
54	0.006174	0.005386	0.001653	94.9367	94.9367	95.1153	60.9632	0.061215	0.019592	0.001447
55	0.006637	0.00533	0.001353	95.7806	95.7806	97.2863	61.4164	0.061515	0.019326	0.001012
56	0.006588	0.00542	0.001208	94.3741	94.3741	96.3365	61.0765	0.06849	0.018572	0.001074
57	0.006219	0.005001	0.001256	95.218	95.218	97.6934	61.5297	0.059035	0.01864	0.00178
58	0.006032	0.005295	0.001231	94.6554	94.6554	96.3365	63.1161	0.060666	0.018519	0.001632
59	0.005349	0.004963	0.001295	94.9367	94.9367	96.7436	62.5496	0.057266	0.018535	0.001541
60	0.005085	0.004746	0.001245	94.3741	94.3741	97.5577	63.796	0.057163	0.018364	0.001282
61	0.005472	0.004334	0.001238	95.4993	95.4993	97.829	63.4561	0.040508	0.01829	0.001782
62	0.005341	0.004274	0.01154	94.7961	94.7961	96.8792	62.7762	0.040117	0.018312	0.001252
63	0.005672	0.004231	0.001535	95.218	95.218	97.829	63.796	0.048385	0.018286	0.001508
64	0.004905	0.003984	0.001623	93.9522	93.9522	97.6934	64.0227	0.04725	0.018091	0.001764
65	0.004095	0.003653	0.001872	94.6554	94.6554	97.2863	64.4759	0.049661	0.017816	0.00162
66	0.004696	0.003309	0.001327	94.0928	94.0928	97.2863	65.949	0.042075	0.017733	0.001451
67	0.004731	0.003215	0.0012335	95.218	95.218	96.7436	65.4958	0.047169	0.017976	0.001537
68	0.004685	0.003276	0.0010328	95.218	95.218	97.5577	66.289	0.03707	0.017877	0.001113
69	0.004539	0.003235	0.0016279	95.218	95.218	96.2008	65.4958	0.038535	0.017671	0.001571
70	0.004595	0.003345	0.0012303	95.218	95.218	97.0149	67.3088	0.035527	0.01755	0.001606
71	0.003432	0.003332	0.0012322	95.218	95.218	96.3365	66.8555	0.034587	0.017358	0.001793
72	0.00345	0.003523	0.001255	95.218	95.218	97.829	66.9688	0.034632	0.017345	0.001587
73	0.003632	0.003823	0.0012324	95.3586	95.3586	97.0149	67.3088	0.034652	0.017323	0.001427
74	0.003736	0.003428	0.001563	95.6399	95.6399	97.9647	67.4221	0.034135	0.01736	0.001468
75	0.003308	0.003586	0.001476	95.7806	95.7806	96.7436	66.6289	0.035033	0.017208	0.001049
76	0.003305	0.003277	0.001534	94.9367	94.9367	97.1506	67.3088	0.033723	0.017091	0.001737
77	0.003636	0.003	0.001244	96.2025	96.2025	96.6079	67.4221	0.035905	0.017183	0.00142
78	0.003714	0.003234	0.0012179	95.6399	95.6399	96.2008	68.3286	0.033334	0.017133	0.001306
79	0.003761	0.003045	0.0001234	94.7961	94.7961	96.6079	69.0085	0.032059	0.017041	0.001563
80	0.003089	0.003232	0.001232	95.218	95.218	97.5577	69.8017	0.032104	0.017059	0.001272
81	0.003461	0.003566	0.001357	96.4838	96.4838	97.5577	70.255	0.032283	0.01689	0.001883
82	0.003663	0.003432	0.001524	96.2025	96.2025	97.5577	71.2748	0.029372	0.016724	0.001433
83	0.003749	0.003323	0.001135	95.3586	95.3586	97.422	70.5949	0.024339	0.016744	0.001921
84	0.003107	0.003237	0.001457	96.3432	96.3432	97.5577	71.6147	0.020569	0.016749	0.001628
85	0.003044	0.003059	0.001528	96.3432	96.3432	97.5577	71.1615	0.022566	0.016844	0.001258
86	0.002732	0.003764	0.001224	95.6399	95.6399	97.5577	72.068	0.020436	0.016838	0.001067
87	0.002646	0.003389	0.001152	95.3586	95.3586	97.422	71.8414	0.020686	0.016772	0.001964
88	0.002244	0.003265	0.001512	96.3432	96.3432	97.2863	71.8414	0.020278	0.016694	0.001781
89	0.00239	0.003287	0.001241	96.3432	96.3432	97.2863	71.6147	0.020275	0.016522	0.001708
90	0.002218	0.003569	0.001512	95.9212	95.9212	97.2863	72.068	0.023435	0.016526	0.001552
91	0.002763	0.003379	0.001151	95.0774	95.0774	97.2863	72.068	0.028674	0.016436	0.001556
92	0.002126	0.003012	0.001232	94.9367	94.9367	97.0149	72.2946	0.024811	0.016372	0.001605
93	0.002257	0.003261	0.001214	95.6399	95.6399	96.6079	72.2946	0.023404	0.016273	0.001422
94	0.002122	0.003097	0.001242	96.0619	96.0619	96.2008	72.2946	0.021678	0.016329	0.001159
95	0.00256	0.003094	0.001123	96.3432	96.3432	97.0149	72.5212	0.025265	0.016317	0.001968
96	0.002545	0.003255	0.001232	96.3432	96.3432	97.1506	72.1813	0.024047	0.01627	0.001758
97	0.002562	0.003252	0.0012155	95.7806	95.7806	96.3365	72.7479	0.022294	0.016259	0.001587
98	0.002891	0.003238	0.001324	95.4993	95.4993	96.2008	72.9745	0.023874	0.016227	0.001411
99	0.003025	0.003423	0.001336	95.4993	95.4993	96.0651	72.6346	0.02284	0.016221	0.01415
YOLO_Bolt
epoch	train/box_loss	train/obj_loss	train/cls_loss	metrics/precision	metrics/recall	metrics/mAP_0.5	metrics/mAP_0.5:0.95	val/box_loss	val/obj_loss	val/cls_loss	x/lr0	x/lr1	x/lr2
0	0.01643	0.01413	0.006751	50.3459	26.8636	21.981	4.75921	0.1127	0.1429	0.00555	0.0973	0.0003	0.0003
1	0.0153	0.012017	0.006579	60.7475	65.8228	47.0828	21.1898	0.11089	0.16907	0.00347	0.093693	0.00069307	0.00069307
2	0.01216	0.0131	0.006104	51.8686	70.6048	43.8263	18.9235	0.10787	0.091299	0.004696	0.090078	0.0010782	0.0010782
3	0.01792	0.014969	0.00539	73.2266	71.5893	52.2388	23.6827	0.10441	0.082124	0.004233	0.086455	0.0014555	0.0014555
4	0.01468	0.01554	0.00546	70.3104	67.9325	55.0882	20.0567	0.14139	0.059722	0.04601	0.082825	0.0018248	0.0018248
5	0.01074	0.013934	0.0053801	76.4095	76.9339	69.4708	31.3881	0.099404	0.04377	0.063391	0.079186	0.0021861	0.0021861
6	0.001407	0.005029	0.0052897	73.9121	79.0436	67.5712	24.9292	0.09774	0.0402	0.005795	0.07554	0.0025396	0.0025396
7	0.001117	0.001015	0.0052183	77.6545	73.699	72.1845	32.9745	0.096287	0.038164	0.003167	0.071885	0.0028852	0.0028852
8	0.001421	0.008359	0.0040704	73.9085	79.8875	72.4559	32.1813	0.093306	0.036255	0.00378	0.068223	0.0032228	0.0032228
9	0.012831	0.006122	0.0033942	77.7903	76.9339	77.7476	28.7819	0.092704	0.034404	0.002207	0.064553	0.0035525	0.0035525
10	0.011868	0.005917	0.0028142	80.7026	83.1224	72.863	33.4278	0.089819	0.039067	0.002973	0.060874	0.0038743	0.0038743
11	0.013374	0.005916	0.0023213	79.176	77.6371	78.5617	35.6941	0.087657	0.046724	0.002636	0.057188	0.0041882	0.0041882
12	0.010481	0.00589	0.0020314	78.8951	85.2321	79.7829	32.9745	0.089882	0.042979	0.002035	0.053494	0.0044941	0.0044941
13	0.011012	0.005334	0.0017202	84.1644	77.7778	77.0692	38.0737	0.090286	0.035391	0.002732	0.049792	0.0047922	0.0047922
14	0.013028	0.006714	0.001603	79.8618	84.1069	83.7178	33.881	0.091552	0.032769	0.002265	0.046082	0.0050823	0.0050823
15	0.008055	0.0046536	0.0015538	84.301	75.8087	82.2252	38.6402	0.078834	0.031802	0.002118	0.042364	0.0053644	0.0053644
16	0.009748	0.004764	0.0014455	88.042	83.8256	82.9037	39.3201	0.079054	0.030903	0.002716	0.038639	0.0056387	0.0056387
17	0.00926	0.004484	0.0013007	82.4917	78.481	79.9186	39.0935	0.078431	0.028333	0.002033	0.034905	0.0059051	0.0059051
18	0.008431	0.004329	0.0011869	90.6739	85.7947	85.7531	44.8725	0.079473	0.026814	0.002968	0.031163	0.0061635	0.0061635
19	0.007009	0.004191	0.001878	86.6497	84.5288	83.9891	41.9263	0.086329	0.025674	0.002244	0.027414	0.006414	0.006414
20	0.008641	0.004213	0.0011462	88.3134	87.4824	87.2456	45.5524	0.08493	0.024873	0.002459	0.023657	0.0066566	0.0066566
21	0.008247	0.004093	0.0011237	86.0922	82.2785	89.6879	43.5127	0.076088	0.025149	0.002636	0.019891	0.0068913	0.0068913
22	0.008743	0.004399	0.0010647	89.0031	90.0141	85.7531	45.8924	0.077576	0.024819	0.002313	0.016118	0.007118	0.007118
23	0.00803	0.004326	0.0010235	87.6143	87.3418	88.0597	47.2521	0.082008	0.024587	0.002249	0.012337	0.0073369	0.0073369
24	0.00609	0.003833	0.0018436	89.6948	91.4205	89.9593	47.932	0.082596	0.024966	0.00297	0.0085478	0.0075478	0.0075478
25	0.006029	0.003883	0.0015933	87.612	85.2321	87.6526	46.119	0.085724	0.024045	0.00207	0.007525	0.007525	0.007525
26	0.006904	0.00418	0.00109	88.8596	89.8734	90.3664	49.745	0.077608	0.02603	0.00225	0.007525	0.007525	0.007525
27	0.006947	0.003709	0.001498	88.3043	90.436	92.673	48.0453	0.079323	0.024905	0.00261	0.007426	0.007426	0.007426
28	0.006412	0.003817	0.0013109	91.2169	86.7792	91.9946	49.9717	0.079008	0.026135	0.002351	0.007327	0.007327	0.007327
29	0.006616	0.004216	0.0010606	88.5778	90.7173	92.4016	51.7847	0.07855	0.024231	0.002363	0.007228	0.007228	0.007228
30	0.006357	0.004071	0.001058	91.3506	88.045	91.9946	50.6516	0.070265	0.024482	0.002116	0.007129	0.007129	0.007129
31	0.006824	0.003828	0.001341	89.963	93.5302	92.673	54.5042	0.076328	0.024043	0.00275	0.00703	0.00703	0.00703
32	0.005397	0.00388	0.001187	94.8123	90.8579	91.5875	54.2776	0.079865	0.023367	0.002657	0.006931	0.006931	0.006931
33	0.005034	0.003985	0.00125	90.2342	92.5457	93.2157	55.6374	0.079092	0.02405	0.002485	0.006832	0.006832	0.006832
34	0.00508	0.004073	0.001459	94.5335	91.2799	95.251	55.2975	0.070575	0.026206	0.002622	0.006733	0.006733	0.006733
35	0.005156	0.003969	0.001514	93.4224	92.6864	93.3514	56.9972	0.073023	0.022214	0.002698	0.006634	0.006634	0.006634
36	0.004522	0.003963	0.00119	95.2246	91.2799	94.9796	60.2833	0.071269	0.021785	0.002878	0.006535	0.006535	0.006535
37	0.00432	0.003873	0.001343	92.3099	95.6399	96.0651	58.017	0.068654	0.022612	0.002732	0.006436	0.006436	0.006436
38	0.004096	0.003803	0.001317	93.1388	92.6864	94.9796	60.17	0.071674	0.021133	0.002551	0.006337	0.006337	0.006337
39	0.004617	0.004028	0.001357	92.9975	94.0928	94.7083	59.2635	0.079259	0.020305	0.002346	0.006238	0.006238	0.006238
40	0.005081	0.003706	0.001361	94.6609	92.9677	95.7938	60.6232	0.073215	0.020933	0.002569	0.006139	0.006139	0.006139
41	0.005268	0.003767	0.001206	93.4103	94.7961	94.5726	61.8697	0.067906	0.021331	0.002624	0.00604	0.00604	0.00604
42	0.0042226	0.003581	0.001278	94.5175	93.3896	95.3867	60.6232	0.074223	0.020295	0.002857	0.005941	0.005941	0.005941
43	0.004896	0.003688	0.001269	95.3461	94.6554	95.1153	62.0963	0.064789	0.021384	0.002736	0.005842	0.005842	0.005842
44	0.004347	0.003778	0.001296	94.3732	93.1083	98.1004	61.983	0.069993	0.020432	0.002668	0.005743	0.005743	0.005743
45	0.004448	0.003583	0.001193	94.0911	96.3432	97.0149	62.3229	0.067925	0.020071	0.002189	0.005644	0.005644	0.005644
46	0.003577	0.003784	0.001127	95.3376	93.6709	97.6934	61.0765	0.065065	0.020044	0.00291	0.005545	0.005545	0.005545
47	0.003367	0.003324	0.001015	96.0272	96.2025	96.4722	63.3428	0.072142	0.019136	0.002133	0.005446	0.005446	0.005446
48	0.003489	0.003375	0.00133	94.915	94.9367	97.1506	63.9093	0.067237	0.020027	0.001852	0.005347	0.005347	0.005347
49	0.003693	0.003986	0.00114	96.435	95.9212	96.7436	63.5694	0.065754	0.019402	0.001813	0.005248	0.005248	0.005248
50	0.00338	0.003441	0.001087	95.7395	94.9367	97.1506	65.2691	0.067586	0.019172	0.001906	0.005149	0.005149	0.005149
51	0.003886	0.003517	0.001071	96.2892	95.3586	97.2863	65.2691	0.063405	0.019312	0.001281	0.00505	0.00505	0.00505
52	0.004143	0.003474	0.00113	96.0056	94.7961	97.1506	66.6289	0.0687	0.018771	0.001098	0.004951	0.004951	0.004951
53	0.004218	0.003659	0.00181	96.836	95.6399	97.6934	65.949	0.063883	0.019004	0.001531	0.004852	0.004852	0.004852
54	0.004174	0.003386	0.001193	96.4164	95.4993	97.829	67.0822	0.061215	0.019592	0.001447	0.004753	0.004753	0.004753
55	0.003637	0.003393	0.001183	96.6855	95.7806	97.0149	66.6289	0.061515	0.019326	0.001012	0.004654	0.004654	0.004654
56	0.003588	0.004096	0.001088	97.0977	96.0619	97.5577	67.1955	0.06849	0.018572	0.001074	0.004555	0.004555	0.004555
57	0.003219	0.004201	0.001281	97.7862	96.2025	97.6934	68.5552	0.059035	0.01864	0.00178	0.004456	0.004456	0.004456
58	0.003032	0.004295	0.001231	96.2587	95.9212	98.2361	69.1218	0.060666	0.018519	0.001632	0.004357	0.004357	0.004357
59	0.004369	0.004183	0.001295	97.0874	95.7806	97.0149	68.6686	0.057266	0.018535	0.001541	0.004258	0.004258	0.004258
60	0.003085	0.004546	0.001353	97.6392	95.7806	97.422	70.0283	0.057163	0.018364	0.001282	0.004159	0.004159	0.004159
61	0.003272	0.00334	0.001698	97.4973	95.4993	98.1004	70.4816	0.040508	0.01829	0.001782	0.00406	0.00406	0.00406
62	0.00341	0.004194	0.01086	97.355	94.7961	96.7436	70.8215	0.040117	0.018312	0.001252	0.003961	0.003961	0.003961
63	0.002972	0.004331	0.001427	97.6283	96.0619	96.8792	70.3683	0.048385	0.018286	0.001508	0.003862	0.003862	0.003862
64	0.002905	0.003722	0.001035	97.3458	96.0619	97.5577	70.3683	0.04725	0.018091	0.001764	0.003763	0.003763	0.003763
65	0.003095	0.004217	0.001282	97.0628	95.4993	98.3718	70.4816	0.049661	0.017816	0.00162	0.003664	0.003664	0.003664
66	0.002896	0.003277	0.001487	98.1706	95.0774	98.3718	70.8215	0.042075	0.017733	0.001451	0.003565	0.003565	0.003565
67	0.002621	0.003954	0.001135	96.6426	95.3586	98.2361	71.1615	0.047169	0.017976	0.001537	0.003466	0.003466	0.003466
68	0.002435	0.003214	0.00108	98.1683	95.7806	98.2361	71.8414	0.03707	0.017877	0.001113	0.003367	0.003367	0.003367
69	0.002419	0.003542	0.001229	98.7198	95.7806	98.3718	72.1813	0.038535	0.017671	0.001571	0.003268	0.003268	0.003268
70	0.002595	0.003929	0.001003	98.2981	95.4993	98.3718	72.5212	0.035527	0.01755	0.001606	0.003169	0.003169	0.003169
71	0.001982	0.003326	0.001225	98.0174	95.4993	98.2361	72.8612	0.034587	0.017358	0.001793	0.00307	0.00307	0.00307
72	0.00235	0.003556	0.001255	97.3237	95.6399	98.2361	73.3144	0.034632	0.017345	0.001587	0.002971	0.002971	0.002971
73	0.002032	0.003898	0.001074	97.7374	95.9212	98.2361	73.4278	0.034652	0.017323	0.001427	0.002872	0.002872	0.002872
74	0.002706	0.003488	0.001063	97.3172	95.9212	98.2361	73.4278	0.034135	0.01736	0.001468	0.002773	0.002773	0.002773
75	0.002308	0.003666	0.000876	97.4488	96.4838	98.2361	73.4278	0.035033	0.017208	0.001049	0.002674	0.002674	0.002674
76	0.002305	0.003237	0.000934	97.1675	96.7651	98.6431	73.3144	0.033723	0.017091	0.001737	0.002575	0.002575	0.002575
77	0.002636	0.003221	0.00094	97.1631	96.7651	98.3718	73.0878	0.035905	0.017183	0.00142	0.002476	0.002476	0.002476
78	0.002714	0.003504	0.000679	97.2976	96.7651	98.3718	73.7677	0.033334	0.017133	0.001306	0.002377	0.002377	0.002377
79	0.002491	0.003062	0.000843	97.2968	96.7651	98.3718	73.6544	0.032059	0.017041	0.001563	0.002278	0.002278	0.002278
80	0.002089	0.003264	0.001296	97.1557	96.7651	98.6431	73.6544	0.032104	0.017059	0.001272	0.002179	0.002179	0.002179
81	0.002561	0.003407	0.001357	98.4016	97.0464	98.7788	74.221	0.032283	0.01689	0.001883	0.00208	0.00208	0.00208
82	0.002063	0.003456	0.000934	97.1521	97.0464	98.9145	74.1076	0.029372	0.016724	0.001433	0.001981	0.001981	0.001981
83	0.002749	0.003367	0.001145	98.537	97.1871	99.0502	74.3343	0.024339	0.016744	0.001921	0.001882	0.001882	0.001882
84	0.002307	0.003278	0.000687	97.4248	97.4087	99.3216	75.0142	0.020569	0.016749	0.001628	0.001783	0.001783	0.001783
85	0.002744	0.003629	0.000798	98.2546	97.1319	99.3216	75.2408	0.022566	0.016844	0.001258	0.001684	0.001684	0.001684
86	0.002762	0.003594	0.001207	97.6936	97.4153	99.0502	75.2408	0.020436	0.016838	0.001067	0.001585	0.001585	0.001585
87	0.002346	0.003019	0.001044	97.6883	97.8415	98.7788	75.3541	0.020686	0.016772	0.001964	0.001486	0.001486	0.001486
88	0.00224	0.00366	0.001245	98.0991	97.843	98.3718	75.2408	0.020278	0.016694	0.001781	0.001387	0.001387	0.001387
89	0.00239	0.002387	0.001244	98.0949	97.5666	98.2361	75.2408	0.020275	0.016522	0.001708	0.001288	0.001288	0.001288
90	0.00228	0.002889	0.000984	97.9444	98.5547	98.2361	75.4674	0.023435	0.016526	0.001552	0.001189	0.001189	0.001189
91	0.002963	0.002979	0.001041	97.5153	98.5572	98.3718	75.4674	0.028674	0.016436	0.001556	0.00109	0.00109	0.00109
92	0.002326	0.002552	0.001375	97.0909	98.4202	98.3718	75.6941	0.024811	0.016372	0.001605	0.000991	0.000991	0.000991
93	0.002497	0.003281	0.001182	97.0894	98.4247	98.2361	75.9207	0.023404	0.016273	0.001422	0.000892	0.000892	0.000892
94	0.002822	0.003047	0.001251	97.2249	98.4271	98.2361	76.034	0.021678	0.016329	0.001159	0.000793	0.000793	0.000793
95	0.00242	0.002624	0.001029	97.6362	98.2874	98.1004	75.8074	0.025265	0.016317	0.001968	0.000694	0.000694	0.000694
96	0.002505	0.002785	0.001082	97.2163	98.148	97.6934	76.034	0.024047	0.01627	0.001758	0.000595	0.000595	0.000595
97	0.001942	0.002802	0.001055	96.938	97.7336	97.829	76.6006	0.022294	0.016259	0.001587	0.000496	0.000496	0.000496
98	0.002151	0.002238	0.001044	96.9315	97.7384	97.9647	76.3739	0.023874	0.016227	0.001411	0.000397	0.000397	0.000397
99	0.002157	0.002813	0.001136	96.653	98.0252	98.2361	76.3739	0.02284	0.016221	0.01415	0.000298	0.000298	0.000298
